# Supplementary material for: A new SNP genotyping technology Target SNP-seq and its application in genetic analysis of cucumber varieties
Source: Sci Rep. 2020 Mar 27;10:5623. doi: 10.1038/s41598-020-62518-6 (PMC7101363; doi:10.1038/s41598-020-62518-6)
Supplement: Supplementary file 2 — Supplementary Table S1. [file 41598_2020_62518_MOESM2_ESM.xlsx]

## Sheet: Sheet1
Table S1. Information of 182 cucumber accessions
		Code	Accession Name
		1	CG1601
		2	Huang1
		3	CG4354
		4	CG3143
		5	CG4353
		6	CG9207
		7	Huang2
		8	Huang3
		9	CG4360
		10	CG4357
		11	CG1602
		12	CG5071
		13	CG4358
		14	CG6663
		15	CG5786
		16	CG4359
		17	Huang4
		18	Huang5
		19	Huang6
		20	Huang7
		21	Huang8
		22	CG6562
		23	CG6578
		24	CG6586
		25	Huang9
		26	Huang10
		27	CG8039
		28	CG8712
		29	CG8724
		30	CG9142
		31	CG9143
		32	Huang11
		33	CG9146
		34	CG9153
		35	CG9160
		36	CG9164
		37	CG9165
		38	CG9169
		39	CG9174
		40	Huang12
		41	CG9185
		42	CG9187
		43	CG9199
		44	CG9201
		45	CG9203
		46	CG7704
		47	CG7744
		48	CG7747
		49	CG7748
		50	CG8093
		51	CG8094
		52	CG8119
		53	CG8163
		54	CG8160
		55	Huang13
		56	CG3007
		57	CG3010
		58	CG3011
		59	CG3127
		60	CG5031
		61	Huang14
		62	CG5326
		63	CG5420
		64	CG5479
		65	Huang15
		66	CG5790
		67	Huang16
		68	CG5539
		69	CG8191
		70	CG3076
		71	CG3079
		72	CG5278
		73	CG5756
		74	CG6542
		75	CG6600
		76	CG6601
		77	CG7023
		78	CG7086
		79	CG7702
		80	Huang17
		81	CG4081
		82	CG4182
		83	CG4210
		84	CG1778
		85	CG5232
		86	CG5234
		87	CG5483
		88	CG5670
		89	CG5797
		90	CG6508
		91	CG7017
		92	CG7110
		93	CG8099
		94	CG8216
		95	CG1247
		96	CG1031
		97	Huang18
		98	Huang19
		99	Huang20
		100	CG0003
		101	CG1043
		102	CG9191
		103	CG9192
		104	CG9197
		105	CG9198
		106	CG0001
		107	CG0005
		108	CG1077
		109	CG1083
		110	CG8916
		111	CG1149
		112	CG1541
		113	CG1292
		114	CG1322
		115	CG4041
		116	CG1071
		117	CG1373
		118	CG1697
		119	CG5801
		120	CG1811
		121	CG3085
		122	CG3087
		123	CG0017
		124	CG0004
		125	Huang21
		126	CG0010
		127	CG0011
		128	Huang22
		129	CG0013
		130	CG0014
		131	CG0015
		132	Huang23
		133	CG0020
		134	CG0016
		135	7037A
		136	7088D
		137	7123C
		138	7156A
		139	7167B
		140	7200A
		141	7237A
		142	7354A
		143	AM56
		144	CC3
		145	CG0002
		146	CG6647
		147	RenR02
		148	RenR03
		149	RenR05
		150	RenR07
		151	RenR10
		152	RenR12
		153	RenR16
		154	RenR19
		155	RenR22
		156	RenR25
		157	RenR27
		158	RenR29
		159	RenR32
		160	RenR34
		161	RenR35
		162	RenR38
		163	RenR40
		164	RenR44
		165	RenR47
		166	RenR50
		167	RenR52
		168	RenR54
		169	RenR57
		170	G421
		171	H19
		172	SpaceMaster
		173	JY35
		174	PI197088
		175	MB
		176	D5
		177	D31
		178	Ou8
		179	QiuPeng
		180	TrueLemon
		181	WCC8
		182	WI2757
