# Supplementary material for: A new SNP genotyping technology Target SNP-seq and its application in genetic analysis of cucumber varieties
Source: Sci Rep. 2020 Mar 27;10:5623. doi: 10.1038/s41598-020-62518-6 (PMC7101363; doi:10.1038/s41598-020-62518-6)
Supplement: Supplementary file 3 — Supplementary Table S2. [file 41598_2020_62518_MOESM3_ESM.xlsx]

## Sheet: Sheet1
Table S2. Information of 261 cucumber varieties from Chinese market
Code	Varieties Name	origin
H1	Bei nong jia xiu	Chinese markert
H2	Jin you 401hao	the seed department of the Chinese government
H3	Jin you 108hao	the seed department of the Chinese government
H4	Hui ying 15	Chinese markert
H5	Jin you 409	Chinese markert
H6	Jing yan 106	Chinese markert
H7	Bai ma wang zi	Chinese markert
H8	Gu yu mei li xin xing	Chinese markert
H9	Chao yue huang gua F1	Chinese markert
H10	HGB7	Chinese markert
H11	Ya mei te	Chinese markert
H12	AMATA765	Chinese markert
H13	Jin shan lao huang gua	Chinese markert
H14	XSBN1630	Xishuangbanna
H15	XSBNSC169	Xishuangbanna
H16	XSBN11-3	Xishuangbanna
H17	XSBN40	Xishuangbanna
H18	XSBN1627	Xishuangbanna
H19	XSBN20-1	Xishuangbanna
H20	XSBN1628	Xishuangbanna
H21	XSBN133	Xishuangbanna
H22	XSBN20-2	Xishuangbanna
H23	XSBN1708	Xishuangbanna
H24	XSBN34	Xishuangbanna
H25	WI7167	Xishuangbanna
H26	XSBN4-1	Xishuangbanna
H27	XSBN3-3	Xishuangbanna
H28	XSBN32	Xishuangbanna
H29	XSBN22	Xishuangbanna
H30	XSBNSC170	Xishuangbanna
H31	XSBN17	Xishuangbanna
H32	XSBN13	Xishuangbanna
H33	PI197088	breeders
H34	Ben di wang huang gua	Chinese markert
H35	Hua qing da diao gua	Chinese markert
H36	83-ms702	Chinese markert
H37	H9 16.10.10	breeders
H38	WI2757	breeders
H39	Vlaspik	the seed department of the Chinese government
H40	Ning yun 3hao	the seed department of the Chinese government
H41	Jing yan mi ni 9hao	Chinese markert
H42	Jing yan mi ni 2hao	Chinese markert
H43	Zhong nong 29hao	Chinese markert
H44	Deltastar	Chinese markert
H45	Jing yan mi ni 3hao	Chinese markert
H46	Lv jing ling 2hao	Chinese markert
H47	Jing yan mi ni 5hao	Chinese markert
H48	CU003	Chinese markert
H49	True Lemon	breeders
H50	Virginia	Chinese markert
H51	Zhong nong 19hao	the seed department of the Chinese government
H52	CU001	Chinese markert
H53	Mi ni 3hao	Chinese markert
H54	Si tuo ke 9006	Chinese markert
H55	Chun yu	the seed department of the Chinese government
H56	Dai an na	Chinese markert
H57	Chun qiu wang 3hao	the seed department of the Chinese government
H58	P-2-5-1-1	the seed department of the Chinese government
H59	Chun qiu wang 2hao	the seed department of the Chinese government
H60	Zhuang gua	the seed department of the Chinese government
H61	Jing yan mi ni 4hao	Chinese markert
H62	CU002	Chinese markert
H63	CK1	Chinese markert
H64	Lv jing ling 5hao	Chinese markert
H65	Lv jing ling 4hao	Chinese markert
H66	Lv jing ling 3hao	Chinese markert
H67	Wu ci shui guo dong huang gua 3966	Chinese markert
H68	Hua yan li ren shui guo huang gua	Chinese markert
H69	Shen lv 72	the seed department of the Chinese government
H70	CUCUMBER1404	the seed department of the Chinese government
H71	Shen lv 64	the seed department of the Chinese government
H72	I1an	the seed department of the Chinese government
H73	Jing yan cui yu mi ni 2hao	the seed department of the Chinese government
H74	13AC230	the seed department of the Chinese government
H75	Bi yu	the seed department of the Chinese government
H76	Lv cui	the seed department of the Chinese government
H77	Zhong yan mi 8 F1	Chinese markert
H78	Jing yan Yanzi bao	Chinese markert
H79	88-ms701	Chinese markert
H80	Ma sha huang gua Yanzi xing	Chinese markert
H81	HGB6	Chinese markert
H82	Bai gui fei shui guo huang gua	Chinese markert
H83	Ji za mi ni	Chinese markert
H84	Jing yan mi ni 1hao	the seed department of the Chinese government
H85	Liang Li	the seed department of the Chinese government
H86	Dong nong 804	the seed department of the Chinese government
H87	HGB1	the seed department of the Chinese government
H88	Bei sha	Chinese markert
H89	Ning jia 3hao	the seed department of the Chinese government
H90	You jia quan ci 09	the seed department of the Chinese government
H91	He han	the seed department of the Chinese government
H92	Yu nv	the seed department of the Chinese government
H93	Bai jing ling 2hao	Chinese markert
H94	Jin you 12hao	the seed department of the Chinese government
H95	Jin chun 4hao	the seed department of the Chinese government
H96	Hu za 6hao	the seed department of the Chinese government
H97	Bao za 2hao	the seed department of the Chinese government
H98	Xuan si	the seed department of the Chinese government
H99	Zhong yan 23 F1	Chinese markert
H100	Jin you 2hao	the seed department of the Chinese government
H101	HGB3	the seed department of the Chinese government
H102	Dong li	the seed department of the Chinese government
H103	Jin you 36hao	the seed department of the Chinese government
H104	MC2065	the seed department of the Chinese government
H105	Zhong nong 15hao	the seed department of the Chinese government
H106	Ri ben bei xing	the seed department of the Chinese government
H107	Zhong nong 26hao	the seed department of the Chinese government
H108	HGB5	the seed department of the Chinese government
H109	Jin wang 203	Chinese markert
H110	Jun you 66huang gua	Chinese markert
H111	XSBN1364	breeders
H112	9930	breeders
H113	H1 16.10.25	breeders
H114	De rui te huang gua 136-7	Chinese markert
H115	Jin you 31hao	the seed department of the Chinese government
H116	Bo mei 11hao	the seed department of the Chinese government
H117	De rui te 723	Chinese markert
H118	Bo mei 74hao	the seed department of the Chinese government
H119	Jin you 38	Chinese markert
H120	Jin chun san hao	the seed department of the Chinese government
H121	Jin lv 3hao	the seed department of the Chinese government
H122	Bei jing bai yu san	Chinese markert
H123	Jing bai yu chao bai ye san	Chinese markert
H124	Te xuan ji za si hao	Chinese markert
H125	Ji za jiu hao	the seed department of the Chinese government
H126	Cui mei shui guo huang gua	Chinese markert
H127	Jing yan lv ling long	Chinese markert
H128	Lv cui bao	Chinese markert
H129	Chun mei	Chinese markert
H130	HGB9	Chinese markert
H131	Shui guo xing 101	Chinese markert
H132	Yi wang shui guo xing huang gua	Chinese markert
H133	Tang shan cui bao F1	Chinese markert
H134	Cui guan liang xing	Chinese markert
H135	Jing pin bai ye san	Chinese markert
H136	Hai nuo yi hao	Chinese markert
H137	Jun ke shi ba hao	Chinese markert
H138	Tian jiao ba hao	the seed department of the Chinese government
H139	Shuo feng ba hao	the seed department of the Chinese government
H140	Bi lv jie cheng	Chinese markert
H141	Si ji feng	the seed department of the Chinese government
H142	Shuo jiu	Chinese markert
H143	Cui long	the seed department of the Chinese government
H144	Tang chun 100	Chinese markert
H145	Cui lv-2	the seed department of the Chinese government
H146	Cui lv	Chinese markert
H147	Tian jiao 7hao hua nan xing	Chinese markert
H148	Hu gua	Chinese markert
H149	Tian yi	Chinese markert
H150	Rui guang dong hao	Chinese markert
H151	Ao guang	Chinese markert
H152	Chun wang 9801	the seed department of the Chinese government
H153	Lv yi tian shi	the seed department of the Chinese government
H154	Hang yi 1hao	the seed department of the Chinese government
H155	Man guan	Chinese markert
H156	Ning xing quan neng chun qiu F1	Chinese markert
H157	Ji za 16hao	Chinese markert
H158	Qi jian 1hao	Chinese markert
H159	Lv you 188	Chinese markert
H160	Bo zhong lv you huang gua	Chinese markert
H161	Lu huang gua san hao	the seed department of the Chinese government
H162	Jing xuan ye san	Chinese markert
H163	Gu yu jia li	Chinese markert
H164	Jing yan lv ling long 2hao	Chinese markert
H165	Jing yan han bao 5hao	Chinese markert
H166	Gu yu han huang gua	Chinese markert
H167	Jin pei 99-3 F1	Chinese markert
H168	Tong 52	Chinese markert
H169	Chun xi F1	Chinese markert
H170	Qiang han jie jie	Chinese markert
H171	Xing yan si hao	Chinese markert
H172	Ou zhou yi hao	Chinese markert
H173	Qiang guo jie jie 80	Chinese markert
H174	Zhong yan 17F1	Chinese markert
H175	Jin pei 99-2 F1	Chinese markert
H176	Jing A008	Chinese markert
H177	Xing yan dong hao	Chinese markert
H178	You liang wang zhong wang	Chinese markert
H179	De rui te huang gua L14-2	Chinese markert
H180	De rui te huang gua GZ1601	Chinese markert
H181	De rui te huang gua L14-5	Chinese markert
H182	Bo mei 8hao	Chinese markert
H183	Hei you liang 507	Chinese markert
H184	Jing AK42	Chinese markert
H185	Mei feng gua wang	Chinese markert
H186	Jing AK18	Chinese markert
H187	HGB8	Chinese markert
H188	De rui te huang gua	Chinese markert
H189	De dong LD-1	Chinese markert
H190	De rui te F16	Chinese markert
H191	De rui te Y8	Chinese markert
H192	Ding hao you liang zhong cha wang	Chinese markert
H193	Han guo huang gua 2-06-97-164	Chinese markert
H194	Hei you liang 999	Chinese markert
H195	Jing yan xia mei	Chinese markert
H196	Jin zheng A207	Chinese markert
H197	Jian ce 1	Chinese markert
H198	Jian ce 5	Chinese markert
H199	CK2	Chinese markert
H200	Jian ce 3	Chinese markert
H201	Jian ce 7	Chinese markert
H202	Jian ce 6	Chinese markert
H203	Jian ce 2	Chinese markert
H204	Lv bao zhu 8hao	Chinese markert
H205	Jin pei 99 F1	Chinese markert
H206	Jin you 10hao	the seed department of the Chinese government
H207	Bo mei 6913	the seed department of the Chinese government
H208	Qian de 117	the seed department of the Chinese government
H209	Jin pei 99-1 F1	Chinese markert
H210	Jin pei 98 F1	Chinese markert
H211	De rui te 727	Chinese markert
H212	Jin chun 3hao	the seed department of the Chinese government
H213	De rui te 7876	Chinese markert
H214	Jin you 315hao	the seed department of the Chinese government
H215	You liang 107	Chinese markert
H216	Jin wang 615-4	Chinese markert
H217	Jing yan you sheng	Chinese markert
H218	Jin you 35hao	the seed department of the Chinese government
H219	Sheng feng 908	Chinese markert
H220	Jing feng 298	Chinese markert
H221	HGB2	Chinese markert
H222	Jin you 308	the seed department of the Chinese government
H223	De rui te	Chinese markert
H224	Jin pei 98-1 F1	Chinese markert
H225	Zhong yan 19 F1	Chinese markert
H226	Yin pei 88 F1	Chinese markert
H227	De rui te 15-10 mi ci huang gua	Chinese markert
H228	Jin dong ke run 99 mi ci huang gua	Chinese markert
H229	Jing yan qiu mei	Chinese markert
H230	Jing yan chun mei	Chinese markert
H231	De dong LD-3	Chinese markert
H232	Qi jian 2hao	Chinese markert
H233	Xin jin chun si hao	Chinese markert
H234	You lv wang zi	Chinese markert
H235	XSBNZ298	breeders
H236	H4 16.10.20	breeders
H237	Lv bo shi yi hao	Chinese markert
H238	Lv bo qi hao	Chinese markert
H239	Bei jing 403	Chinese markert
H240	Lv xiu	Chinese markert
H241	Bei jing 204	Chinese markert
H242	128yi dai za zhong	Chinese markert
H243	Zhong nong 6hao	Chinese markert
H244	Zhong nong 10hao	Chinese markert
H245	Zhong nong 106hao	Chinese markert
H246	Zhong nong 20hao	Chinese markert
H247	Zhong nong 27hao	Chinese markert
H248	Lu huang gua 9hao	Chinese markert
H249	Xin yan si hao	Chinese markert
H250	Jin yan si hao	Chinese markert
H251	Mi ci wang huang gua	Chinese markert
H252	Zhai bu bai lu di wang	Chinese markert
H253	Long quan wang -long quan lv guan	Chinese markert
H254	Jin you 4hao	Chinese markert
H255	Jin you 11hao	Chinese markert
H256	Jin za 2hao	Chinese markert
H257	P02	the seed department of the Chinese government
H258	Jing yan 118	Chinese markert
H259	Wan nong san hao	the seed department of the Chinese government
H260	Zhong nong 16hao	Chinese markert
H261	HGB4	Chinese markert
