# Supplementary material for: A new SNP genotyping technology Target SNP-seq and its application in genetic analysis of cucumber varieties
Source: Sci Rep. 2020 Mar 27;10:5623. doi: 10.1038/s41598-020-62518-6 (PMC7101363; doi:10.1038/s41598-020-62518-6)
Supplement: Supplementary file 4 — Supplementary Table S3. [file 41598_2020_62518_MOESM4_ESM.xlsx]

## Sheet: Sheet2
Table S3. Heterozygosity of each DNA sample
	DNA code	Heterozygosity
	H85	0.636364
	H86	0.616883
	H87	0.584416
	H89	0.519481
	H100	0.454545
	H39	0.448052
	H91	0.427632
	H74	0.422078
	H36	0.396104
	H77	0.37013
	H147	0.357616
	H6	0.353333
	H83	0.344156
	H12	0.318182
	H34	0.318182
	H201	0.318182
	H7	0.311688
	H203	0.305195
	H207	0.305195
	H84	0.302632
	H8	0.298701
	H11	0.298701
	H88	0.298701
	H202	0.298701
	H40	0.292208
	H204	0.292208
	H9	0.285714
	H193	0.285714
	H81	0.279221
	H108	0.279221
	H10	0.272727
	H71	0.272727
	H76	0.272727
	H163	0.272727
	H79	0.266234
	H69	0.25974
	H92	0.25974
	H234	0.25974
	H80	0.246753
	H103	0.246753
	H261	0.246667
	H206	0.243421
	H121	0.24026
	H208	0.24026
	H47	0.233766
	H75	0.227273
	H102	0.227273
	H109	0.227273
	H218	0.222973
	H13	0.220779
	H114	0.220779
	H122	0.220779
	H164	0.220779
	H221	0.220779
	H224	0.220779
	H228	0.220779
	H123	0.218543
	H142	0.214286
	H172	0.214286
	H223	0.214286
	H14	0.20915
	H138	0.20915
	H96	0.207792
	H135	0.207792
	H173	0.207792
	H174	0.207792
	H44	0.201299
	H93	0.201299
	H171	0.201299
	H187	0.201299
	H213	0.201299
	H231	0.201299
	H62	0.197368
	H222	0.197368
	H220	0.196078
	H73	0.194805
	H145	0.194805
	H149	0.194805
	H157	0.194805
	H214	0.194805
	H217	0.194805
	H219	0.194805
	H168	0.192053
	H182	0.192053
	H20	0.189542
	H175	0.189542
	H56	0.188312
	H124	0.188312
	H136	0.188312
	H137	0.188312
	H141	0.188312
	H159	0.188312
	H165	0.188312
	H211	0.188312
	H215	0.188312
	H216	0.188312
	H227	0.188312
	H232	0.188312
	H105	0.186667
	H101	0.181818
	H110	0.181818
	H115	0.181818
	H139	0.181818
	H143	0.181818
	H144	0.181818
	H146	0.181818
	H209	0.181818
	H225	0.181818
	H230	0.181818
	H258	0.181818
	H60	0.181208
	H205	0.176471
	H55	0.175325
	H61	0.175325
	H94	0.175325
	H95	0.175325
	H98	0.175325
	H158	0.175325
	H184	0.175325
	H229	0.175325
	H210	0.169935
	H140	0.168831
	H156	0.168831
	H194	0.168831
	H226	0.168831
	H260	0.163265
	H43	0.162338
	H67	0.162338
	H212	0.162338
	H120	0.156863
	H4	0.155844
	H107	0.155844
	H134	0.155844
	H155	0.155844
	H160	0.155844
	H161	0.155844
	H176	0.155844
	H177	0.155844
	H185	0.155844
	H3	0.149351
	H41	0.149351
	H42	0.149351
	H46	0.149351
	H117	0.149351
	H119	0.149351
	H133	0.149351
	H247	0.149351
	H253	0.149351
	H116	0.146667
	H45	0.142857
	H52	0.142857
	H125	0.142857
	H178	0.142857
	H183	0.142857
	H191	0.142857
	H254	0.142857
	H256	0.142857
	H35	0.14
	H167	0.138158
	H5	0.136364
	H59	0.136364
	H152	0.136364
	H179	0.136364
	H180	0.136364
	H2	0.130719
	H53	0.12987
	H66	0.12987
	H128	0.12987
	H190	0.12987
	H242	0.12987
	H246	0.125
	H255	0.125
	H1	0.123377
	H51	0.123377
	H57	0.123377
	H63	0.123377
	H118	0.123377
	H129	0.123377
	H181	0.123377
	H186	0.123377
	H192	0.123377
	H259	0.123377
	H251	0.118421
	H252	0.118421
	H150	0.116883
	H188	0.116883
	H189	0.116883
	H196	0.116883
	H198	0.116883
	H233	0.116883
	H18	0.111111
	H169	0.11039
	H195	0.11039
	H237	0.11039
	H240	0.11039
	H244	0.11039
	H249	0.11039
	H250	0.11039
	H21	0.106667
	H31	0.105263
	H33	0.103896
	H50	0.103896
	H54	0.103896
	H65	0.103896
	H170	0.103896
	H70	0.0993377
	H151	0.0993377
	H23	0.0980392
	H26	0.0980392
	H132	0.0974026
	H166	0.0974026
	H257	0.0974026
	H99	0.0909091
	H104	0.0909091
	H238	0.0909091
	H199	0.0855263
	H15	0.0849673
	H19	0.0849673
	H64	0.0844156
	H68	0.0844156
	H97	0.0844156
	H16	0.0784314
	H130	0.0779221
	H241	0.0779221
	H243	0.0779221
	H245	0.0779221
	H106	0.0718954
	H82	0.0714286
	H111	0.0714286
	H126	0.0714286
	H239	0.0714286
	H48	0.0649351
	H29	0.0592105
	H28	0.0588235
	H148	0.0584416
	H27	0.0522876
	H17	0.0519481
	H58	0.0454545
	H197	0.0454545
	H24	0.0394737
	H37	0.038961
	H78	0.038961
	H248	0.038961
	H90	0.0263158
	H22	0.0261438
	H38	0.0197368
	H72	0.0197368
	H25	0.0196078
	H30	0.0196078
	H32	0.0196078
	H131	0.0194805
	H153	0.0194805
	H200	0.0194805
	H154	0.012987
	H235	0.012987
	H162	0.00649351
	H236	0.00649351
	H49	0
	H112	0
	H113	0
	H127	0
