# Supplementary material for: A new SNP genotyping technology Target SNP-seq and its application in genetic analysis of cucumber varieties
Source: Sci Rep. 2020 Mar 27;10:5623. doi: 10.1038/s41598-020-62518-6 (PMC7101363; doi:10.1038/s41598-020-62518-6)
Supplement: Supplementary file 5 — Supplementary Table S4. [file 41598_2020_62518_MOESM5_ESM.xlsx]

## Sheet: Sheet1
	Table S4. Pairwise differentiation Fst among four subpopulations.
		POP1A	POP1B	POP2A	POP2B
	POP1A
	POP1B	0.06
	POP2A	0.46	0.47
	POP2B	0.55	0.58	0.48
