# Supplementary material for: A new SNP genotyping technology Target SNP-seq and its application in genetic analysis of cucumber varieties
Source: Sci Rep. 2020 Mar 27;10:5623. doi: 10.1038/s41598-020-62518-6 (PMC7101363; doi:10.1038/s41598-020-62518-6)
Supplement: Supplementary file 6 — Supplementary Table S5. [file 41598_2020_62518_MOESM6_ESM.xlsx]

## Sheet: Sheet1
		Table S5. The informaiton of 154 perfect SNP and 24 core SNP loci in identifying 261 cucumber varieties
		SNP	Chr	Position	Allele	MAF	PIC	Hete	Forword primer	Reverse primer
	core SNP	CuSNP286	Chr7	15415870	G/C	0.335136	0.212891	0.199219	TGAGGCTAAAATTTCTTGTCATTCTGATCA	CTCCAAACAGATCAAACTTTGTTCCAA
	core SNP	CuSNP262	Chr6	24439780	A/T	0.499112	0.478927	0.321839	CGAGGGATAATAATGAGCTGGAAGT	AGGCAGTTGAAGCTATCAAACATCA
	core SNP	CuSNP259	Chr6	20929474	C/T	0.433758	0.318008	0.314176	TTCCATATATCAGAAGCTGTAGTTTTGGG	CATCTTAGAAGAGCAGTACCAGGTT
	core SNP	CuSNP241	Chr5	17245080	G/C	0.49855	0.473077	0.292308	CAAGTTTCTGTCTTTCAATCTCGGTT	CCCTAAAATGGGAGGTTTATTGAGC
	core SNP	CuSNP226	Chr4	21068185	C/T	0.485137	0.413793	0.360153	TCAGCAAAAAGAGAATGCCAAAATCAG	CGTGAACCTTTTGTAGCTCCGTT
	core SNP	CuSNP219	Chr4	16975775	C/T	0.499971	0.496169	0.440613	ACTCTAATTGAGGTGATTCTAGTTACTGGA	CTGTAAATGGGTTTTCAGGAAGAAACTTAA
	core SNP	CuSNP208	Chr4	7765732	A/G	0.494649	0.448276	0.436782	AATTTCTTCCATGTCTCTATGCTAAGGAAG	CCTTTGTTCATACTACATGCTCTTTTCG
	core SNP	CuSNP153	Chr2	11947823	G/C	0.490488	0.431034	0.43295	ATGACTTGATCTTGACATTTTCCATAGCT	GCATGTTAGAGCCATAATATTTATCCCAGT
	core SNP	CuSNP135	Chr1	25296763	G/C	0.297742	0.181992	0.187739	GGTGACTAGAATTAGTAAGTTGAAATTGGC	ACAGTTAGTAGTGTGAAGTGGTATCAGA
	core SNP	CuSNP124	Chr1	13502481	C/T	0.48165	0.404215	0.318008	GCTAAAAACAAAGGAGTTCTTGCTAGAA	GGGTTTGTGCGAGTTATTTTGTTTG
	core SNP	CuSNP104	Chr7	4866176	G/C	0.48165	0.404215	0.264368	TCTAATTCACCAAACTACGACAACTTTTCT	GAAGATGAAGATGAAGATGAAGAAGAGAGT
	core SNP	CuSNP098	Chr7	2085399	C/T	0.496763	0.45977	0.35249	TGTCTTCTGGAGATTTAGGCTCCAT	AAAAATTTCATTTCACACAGGGCACTT
	core SNP	CuSNP072	Chr5	8103814	C/T	0.493827	0.444444	0.383142	GTGCGCAAGTTTATGGGTTGTT	CAATTTCATTGGCTTCCAGTAATACCAATT
	core SNP	CuSNP066	Chr5	2133319	A/G	0.495038	0.450192	0.187739	ACAATACTCTTCTCCCAACAAAGTTTCA	TCTGTCGTTTGTGGAAATGGATATAATGT
	core SNP	CuSNP065	Chr5	1387451	G/C	0.499405	0.482759	0.35249	AGAAGGGTTTTTGACTCATTTATACGTGA	CATACAGTTACACACAATTGTTTGCTAAGT
	core SNP	CuSNP048	Chr3	18678235	A/C	0.364157	0.239382	0.177606	GTGAGGAAGATTTCCTATGTGTTTGC	GGATGTGGACAAAACTCACACACT
	core SNP	CuSNP044	Chr3	14161884	A/T	0.495413	0.452107	0.375479	CCTCGATAATCTGAAATTTATGAGGGAAAG	GGTGCATCGAAGGCATGTATGT
	core SNP	CuSNP039	Chr3	9102805	C/T	0.48165	0.404215	0.233716	GTTTTCCACTGGGCTGTAGAGA	ATTTGACTGGACTATACTCAAATATCCACA
	core SNP	CuSNP030	Chr3	40726	C/T	0.332643	0.210728	0.0689655	ATCTGCTGGTGCACACAGAATTA	CACTTGAGACAGCCCTGTAGATTC
	core SNP	CuSNP025	Chr2	5891488	A/T	0.401235	0.277778	0.0804598	GAATCAAAATTGGTCTTGTCAGCCAA	ATTGGCAAGTTCAGCTGCTATTTTTATC
	core SNP	CuSNP020	Chr2	2563528	C/T	0.468989	0.375479	0.191571	TGGGTCAAGGATCCCTCCAA	AAAAAGGAAGACTCAGTCAAGTCAAC
	core SNP	CuSNP018	Chr2	1200640	A/T	0.492484	0.438697	0.32567	GTTCTAAACTGCAGACCATATCTATCAGAG	TGTGTTATGGCCTGGCCATAAT
	core SNP	CuSNP014	Chr1	8433330	A/G	0.37404	0.249042	0.045977	CGTTGACAAACTTGTTGTCGCAT	GGTGGATTCTTCCGTAATGAGCA
	core SNP	CuSNP005	Chr1	1976800	A/T	0.46606	0.369732	0.402299	GGGTTGATCATGGATTTGTTTGTGG	CCACGAATCAACGAATTCCAAGAGA
		CuSNP293	Chr2	12880984	A/G	0.134995	0.0727969	0	GGTTGGTTGGTTCTGATTGTAATGATC	TCCTTCAAGTACTCTCCTCAATCCA
		CuSNP295	Chr3	26264743	C/T	0.134995	0.0727969	0	CGATCTGTACCATGTCGGTCAT	TGGATGATTTGAAACAATGTTTTGTCCATT
		CuSNP299	Chr5	27751019	C/T	0.134995	0.0727969	0	TGGCACTGCATGGTGGAAATTA	ACACACTTTTCGGAGAAACCCAT
		CuSNP297	Chr4	18339136	A/G	0.125108	0.0670498	0.00383142	GGTGACCATGTGTGGCATTCTA	ATAGCTGAATGACAATACGAACTAACTTGT
		CuSNP013	Chr1	7234952	C/T	0.381615	0.256705	0.0229885	CTGCCACAACCACCTAAAGCAA	GGGAAGGAGGTTTCTTTTTCTAGAGG
		CuSNP063	Chr4	12288085	C/T	0.414388	0.293103	0.0421456	CCTCTAGAAGGTCGGAATTTTAGACATG	GATTTGGTCAGGGAGCTCGATT
		CuSNP294	Chr3	12732762	A/T	0.136657	0.0737705	0.0163934	CCATCAACCGTCATAAACATCCCA	TCAGCCATGCCTAGAAAAGGTTT
		CuSNP110	Chr6	6246808	G/C	0.173221	0.0957854	0.0229885	CGTGATTGGTTGGCGAAGATCA	GTTGTCTTCCAATCACATTCCTCCA
		CuSNP008	Chr1	3516220	A/T	0.356138	0.231801	0.0498084	CACCAGTATCACCTGGGTTCAA	CCGGTGTGGGAAACTGAAAGAG
		CuSNP093	Chr7	656155	A/C	0.3978	0.273946	0.0574713	CATTGAAGTGTACCACCTGCAGAT	GGGAGAGGGCATTTATCAGTCG
		CuSNP099	Chr7	2450365	C/T	0.419078	0.298851	0.0613027	TTTCTAATTCATGCGAAATGGACTTTTCC	CAAGTTACTACGATGAATTCTCTCAAAGC
		CuSNP083	Chr6	1173719	C/T	0.415966	0.295019	0.0613027	TCCCAAGATTGTTGTATCATCACATTGAA	GAAGGGACTCCAGCTATCAGAAATAATG
		CuSNP086	Chr6	1848701	C/T	0.40293	0.279693	0.0613027	TGATCAAACCTTAAAAGTCCTCAAATCCA	GCCACTAAAACTAGTTCCTGTGAATAGATT
		CuSNP009	Chr1	4100049	A/G	0.414388	0.293103	0.0651341	CAAGCAGGTTGTAGCTGTTAGC	GAGACCATTTCCAAAGAGAGACAAGTTATA
		CuSNP031	Chr3	1001975	A/G	0.428062	0.310345	0.0689655	AGATGCTTTAAGTTACTTCTCGACCAAAG	CTGGTTGTTGTTAGAGAGAGATTCCT
		CuSNP033	Chr3	3042342	C/T	0.437875	0.323755	0.0727969	TGAAAAGGGTGAAAATTGAGACTCATTCT	GGTTTGTAATGACTCGACTTATGTCCTC
		CuSNP054	Chr4	3603006	C/T	0.399524	0.275862	0.0689655	TATAAGCAAATGGTGTGAGAGAAGATGG	TGAGCAAAATGATCGCTCTGTTTTT
		CuSNP022	Chr2	3846970	A/G	0.341393	0.218391	0.0613027	GGGCCTACTATTCTTATTTGTGACAAC	CACAACAAACTAGCGTATTGTGTTAGG
		CuSNP038	Chr3	8397178	C/T	0.356138	0.231801	0.0651341	GGATAAAAAGGAAAACGAGAGCCATCT	GGTGTCTCAAGGTTGGCCATTAG
		CuSNP003	Chr1	1052948	C/T	0.377901	0.252918	0.0700389	GGGAGTGTCAGTCAATAGCTTTCT	CGTTATGAGTTGGACATTGTGATTTTCATT
		CuSNP049	Chr3	21140748	A/G	0.412795	0.291188	0.0766284	GGTTTGTTCTGACGTTTTCTCTTGG	AGCACCACAGCAGATAAATGAACA
		CuSNP019	Chr2	1826658	G/T	0.399524	0.275862	0.0766284	GGAACTTACTTGGCGCATACAGT	TAGTTGAAAAGGAACTGCCTGAATGT
		CuSNP046	Chr3	16036352	C/T	0.340063	0.217213	0.0655738	GATATCGAATACTAAAGACTCCACATCCA	GTTCGAAGTCATTCTACTTCTTCTCCA
		CuSNP091	Chr6	2709138	A/C	0.368205	0.243295	0.0727969	GGCCTCTTTGTGACGGTCAATT	GTTCGTCAGAAGACAAAAGTGGTG
		CuSNP051	Chr4	719942	A/C	0.309743	0.191571	0.0613027	TGGTGACATATATTTTCGGTGGTGAT	TCTCTTTTCGATTTCCAAAACAGTTGATTT
		CuSNP131	Chr1	21084442	A/G	0.425126	0.306513	0.0842912	AGCACAAGTCATAGTTCAAAGAGAAACA	ACCACCGTCTTTGTTCATAGCA
		CuSNP302	Chr7	9744043	A/G	0.115089	0.0613027	0.0229885	TGGAGGCAGTGCAAACAATGAT	GGGACGTGTTTATTGATTTATAGCCCA
		CuSNP139	Chr2	1612479	C/T	0.419078	0.298851	0.0842912	GTGAAGACAAGGCGTAGAAAGGT	GGGAAATAAGAACGTATAATTCCAAGCAT
		CuSNP233	Chr5	7188432	A/G	0.46195	0.362069	0.0957854	AACACAATCCATTTTATGTGATCGTTTCAG	TGAACCGCTTTTCCATATTCTAACATCATA
		CuSNP082	Chr6	811756	A/G	0.433758	0.318008	0.091954	AGATAGAGATGTAGAAGCAGATCCGTAAA	CTTTCTCGATCTCCATCTTTACTTTTCCTT
		CuSNP036	Chr3	6544551	G/T	0.39606	0.272031	0.0842912	AAAACACACACATCACTATAAGCAATTCG	CACTGGTATGGCTTTCAAGGCT
		CuSNP069	Chr5	6073890	C/T	0.375956	0.250958	0.0804598	ACAACAAGTTATAGATCTTGATCCTTGCAT	ATTATGATCTATCATAAACGCCACACAGTT
		CuSNP273	Chr7	6914654	C/T	0.37211	0.247126	0.0804598	AAGTGAATGGTAATATTGTTGTTCACCTCT	GCAAAATGGATAACCCATCGCAT
		CuSNP023	Chr2	4065896	C/T	0.454192	0.348659	0.0996169	TTTTTCGAACGGATGATCCAAAATGAAA	GTAATGAGCCGAAAACCAAAACCCAAAGAA
		CuSNP024	Chr2	4401652	A/G	0.364242	0.239464	0.0804598	TGTTGAGTATTGTTTCAGTTCCTTGGT	GGCTTTCCAAATGATATCAACAAAGATCC
		CuSNP004	Chr1	1498549	C/T	0.360219	0.235632	0.0804598	CCAACATCGCAAGTCTCCCTAT	CCCAACTCTTGAAGCTAAAGAGAAGG
		CuSNP006	Chr1	2527848	A/T	0.360219	0.235632	0.0804598	CATTGCATCATGTTCAAGCCTCA	GCTCCTTTAAAGTAGAACTCTTCACCATTA
		CuSNP050	Chr4	156202	A/C	0.341393	0.218391	0.0766284	ACAATTGGTTTTTACATGTTTGATGTGGT	GTTACTCTACTCACGCAACTTCTTTTT
		CuSNP037	Chr3	7078204	A/C	0.419369	0.299213	0.0944882	ATCATGTGGTGCGTTTAATTAGCATTC	CATGATATGTAAATGGTGGGATCCTCAT
		CuSNP206	Chr4	6625982	C/T	0.366231	0.241379	0.0842912	ATCTTTCAGCTGCAGAGTTAACGT	GGTTCTCTGTTATTTTAGTGTTGTTCTTCC
		CuSNP010	Chr1	4774077	A/G	0.295298	0.180077	0.0689655	GTCATGTCAGGAAACCTAAGGTAGTC	GTGTGACAACTTGTGATTGGACA
		CuSNP079	Chr5	14087314	A/G	0.343543	0.220307	0.0804598	AGGTTTGGTTCTGATGAGTACTTTATTCG	CAACTAGGCCTCACCTTAACAGTAA
		CuSNP035	Chr3	5142649	C/T	0.440547	0.327586	0.103448	TGGTTTCCAAACCATTAGTCGCT	GAACATACAGATTCATCTTTGTTGCTCAAA
		CuSNP298	Chr4	22872209	C/T	0.14475	0.0785441	0.0344828	CTAATGCATGCATTGTGCGTCTT	GCCATAGGCCAAGTATTTCGCA
		CuSNP096	Chr7	1597056	C/T	0.446969	0.337165	0.10728	CACCTAGCCTTTTAACAAAAACGAATTTGA	TCATGGTCCCTATGACTCAAAACAC
		CuSNP085	Chr6	1818803	C/T	0.420612	0.300766	0.103448	CAAATATGTAACTAGATGAGCGAACTCCAA	CGAAACTCATATGACTTCGTTGTTTTTCTT
		CuSNP275	Chr7	7964437	C/T	0.451472	0.344231	0.111538	GTTCGCTCTATCTTCCATCTTGCT	GGGTCGAAGACAGAAAATTGGTTC
		CuSNP026	Chr2	6406354	A/G	0.321377	0.201149	0.0804598	CGTGAACTCACGTTAGGCAATG	CTTTAAGTATTTGGGTCCCAAAAGGTG
		CuSNP105	Chr7	5255556	C/T	0.411187	0.289272	0.103448	AGCGCTTACAGGTAAATGAATGAAAAC	TGTTTATTCCCTGTTTCTCGGCTT
		CuSNP007	Chr1	3138856	A/G	0.358186	0.233716	0.091954	CATGGTGACCACCTACCTATGAATT	CCTTGCCAATACTCGAGCCTAAA
		CuSNP080	Chr6	195377	A/C	0.470868	0.37931	0.122605	GGCAATTGCTTGGTATTCACCAA	TGAACGAATAAAAGAGAGGGTGTTAAGAC
		CuSNP002	Chr1	848344	A/T	0.420316	0.300395	0.110672	ACTTCAAATTCAGATGTATTGAAGTGACCT	ACGCATTTCGACCTTTCATTTGG
		CuSNP047	Chr3	17049479	G/C	0.406277	0.283525	0.10728	TTGTTTATATTGTACAATGGCCTAAGACCT	TGCGATAAGGATTCTAAGCTAGACTTCT
		CuSNP032	Chr3	2548278	A/G	0.302587	0.185824	0.0804598	GAGGGATTGCCTCACCTGTAAA	CTGAGATTCAAAAAGGTTCATTTCCATGTC
		CuSNP057	Chr4	7201330	A/G	0.345679	0.222222	0.091954	CCAATGACCCAAATTGTCCTCTCA	CCCGATAGCTCAAAACTCATTGC
		CuSNP138	Chr1	28842123	C/T	0.480153	0.400383	0.1341	CATTGTTGCCCAATGCATTCATTTG	AGTTTGAAGGCTTAGTAGATCATATCATGC
		CuSNP027	Chr2	6985395	A/G	0.364242	0.239464	0.103448	GATTTGTGATAAGTTCTTGAGAAGGAGTCT	TCTTCTTATGCGTTTTGATCTCATTATGCT
		CuSNP160	Chr2	20343261	C/T	0.349907	0.226054	0.0996169	TTGCACCTTGATCAACAGTAATGAGA	GATAAAGAATACAAAAGTCATCGGGCAAA
		CuSNP015	Chr1	9467051	C/T	0.170116	0.0938697	0.0498084	ATCTACTGGTCTCGCTAGGTGAT	TATCTACGATCACTCGCACGACTAA
		CuSNP045	Chr3	15199189	G/T	0.366231	0.241379	0.10728	AGGCAACAATTCTTCAACCAGATAGT	TACTAGTGCTGCATGGTTTTGTACC
		CuSNP106	Chr7	5989915	A/G	0.319079	0.199234	0.0996169	ACAGACTCCACCTGAACGAGAT	GCAAATGACTAAGCTTAATTAGGTGAGCTA
		CuSNP165	Chr2	23119969	A/G	0.264823	0.157088	0.0842912	AGGTAATTGTGTACCAACCTAAACCA	CATCCTTCTCCAAACTCTAGCACA
		CuSNP100	Chr7	2965521	C/T	0.46606	0.369732	0.149425	GCATCAGTACCACACTCCAAATTCA	GGAAGACTCACTTTGATTTAGTCAGTTCTA
		CuSNP146	Chr2	6045153	G/T	0.42185	0.302326	0.139535	AACCAATCTCAAGAAAATGAAAAACTGCT	GGAAGTCCAATTTTGGAAAGGAAACC
		CuSNP284	Chr7	12936543	A/G	0.423636	0.304598	0.141762	CCCTTCCAATACTTGGCTTAGTCA	GCAATGTAAACAACCATTAGGACTTTTGAA
		CuSNP251	Chr6	9128500	G/C	0.395259	0.271154	0.134615	TGACTTCTGAACTCTTGTTTACATTCTCA	CACAACCATGCGAATGCAGTAA
		CuSNP074	Chr5	10753778	G/C	0.392537	0.268199	0.137931	CCTTTCTCACGACCACCTTCAT	GCGAACACAGAAAATTGATATCAAAGCTTA
		CuSNP040	Chr3	10713052	A/C	0.434645	0.319231	0.153846	ATCTTTAGCAAGGGAGGGCAAA	ACGAGTAGGGTCTTTCCCAGAA
		CuSNP029	Chr2	7659203	A/G	0.312099	0.193487	0.111111	ACAGAAGGTCGCCTTAATCATGTG	CAACCATAAACTCTTGCACAAAGAGTAAAA
		CuSNP217	Chr4	14318683	A/G	0.387233	0.262548	0.138996	ATCATAGATATATCGATTGAGTATCGTAGATGT	CGGAAGTCTTCAATTAAATAAGTTAGAATCGGT
		CuSNP250	Chr6	7473714	A/G	0.435314	0.320158	0.158103	GCTGCATAGCGTAGCGAAATAG	CCCTCAACCATCTTTTCAATACTTCAAAAT
		CuSNP055	Chr4	5525681	C/T	0.379743	0.254789	0.141762	CAGTTGGAGATCGAGTAGCTTATTTTATGA	CAAAATGAGAAAAGGAAGAAGTTCGCAA
		CuSNP211	Chr4	9252042	A/G	0.483786	0.409962	0.183908	GAGTAAAACCAAAAGAACTTGAACCATACA	GTTTTTATGGATCTTTGTGTACCCATGT
		CuSNP060	Chr4	9612026	C/T	0.470868	0.37931	0.183908	TGAGGTTTCAGAATTAGACAAGAGCAAG	CATCTTGCAACGAGTAGCATGTG
		CuSNP151	Chr2	8016076	C/T	0.335791	0.213462	0.134615	TGCTTCCGCTGTAATGAAAAATCC	CACCTGATTCTCCTCCATAATCTTCAAATT
		CuSNP249	Chr6	5880802	C/T	0.487052	0.41954	0.195402	CTGGATCTCCACAAACTTACCAAAAC	GCATTTGGGAATGCAAAAACTGTTC
		CuSNP077	Chr5	12881997	A/C	0.292839	0.178161	0.118774	CCCAAACGTCTAGTTTATGCAATGT	CTAAAGTAGGTCACTTTTTGTTGAACGTAT
		CuSNP011	Chr1	5353741	G/C	0.493827	0.444444	0.206897	ATCGTGTTCTGCATAATTTTTATCAGGTTC	GTCATTCATAGAACAGGGTAATACATGACA
		CuSNP147	Chr2	6780882	G/T	0.334853	0.212644	0.141762	GAAAGTAGGCGGACAAGGCTAT	CTTTAAATCAATTGCCCTTAATTAGCCACA
		CuSNP103	Chr7	4088850	A/G	0.132182	0.0711538	0.0576923	AATGCCATTATATACATACGATGGTGGTT	CTTTCCTTGACACCCAAACGTT
		CuSNP090	Chr6	2475396	A/G	0.480153	0.400383	0.210728	TCTTGATCATCTCGCCTAGACACA	CCACTAGACATTTTTGTCTAACCTTTCAAA
		CuSNP061	Chr4	10535109	G/C	0.446561	0.336538	0.196154	CCAAAAACAATGATGAAAATCAAGAGCAA	TCTGCAAAAATGGAGATTCTGTGGT
		CuSNP058	Chr4	8225379	C/T	0.415966	0.295019	0.191571	ACATCCCACCCAAACTTTATGACTTAAA	GTCGACGAGGACGTCAACTATT
		CuSNP016	Chr1	10087068	A/C	0.332643	0.210728	0.153257	AGGTTTGCTCCATGCTTTCCAT	GGCGGATTGAAGTAAAGCAAGT
		CuSNP059	Chr4	8760432	G/T	0.173568	0.096	0.08	CCTAGAAACATGTTTGATTCCATAAGCTT	CAAGGTGACCCTAAGCGTTCAA
		CuSNP078	Chr5	13389607	C/T	0.249586	0.146154	0.115385	AGATTTCGGTCTTCTAAAAAGATCTCAAGG	CTCGCTGGCTTTTCATAGCAAA
		CuSNP152	Chr2	9394182	C/T	0.479382	0.398467	0.222222	ACTCCTCTTTTCATCTCTTTGTTTAAACGA	ATCGACCAATACCAACCGCAGAA
		CuSNP092	Chr6	3035982	C/T	0.27264	0.162835	0.126437	ACAATCCAGCAGCATGACACTT	GAATCATGAGCATAGCCTATAGAAGCTTTA
		CuSNP071	Chr5	7371886	A/T	0.287877	0.17433	0.1341	TCATTCCACGACGCAACGTATT	CCACACTAACAAGATGCATAGACTTCAG
		CuSNP285	Chr7	14653694	C/T	0.482377	0.40613	0.229885	TCTGAATATCGATGAAGTTTTTACATGCCA	GAGTCCAGTATAACGTTCACTGATAGTAAA
		CuSNP157	Chr2	16021623	A/G	0.392537	0.268199	0.191571	CAACGACAGTTAAGTTTAAGTTCAAGGA	TGGCCACATAAAAATCCACATTTTCATC
		CuSNP188	Chr3	27913661	A/G	0.458713	0.356322	0.229885	AGAATTCTGGCAAGCAAATTGAGAAAA	ACTTTTTCGAAAACATAACTCTACGACCTT
		CuSNP243	Chr5	21048130	A/G	0.493827	0.444444	0.252874	CGTAATAATCCCAGCGCCATTCT	TCAGTCACAACATAAATGGTGCATATGT
		CuSNP288	Chr7	16529499	A/G	0.404611	0.281609	0.210728	TGATTTTCTTCTCATCATTTGGATTGGAGT	CACAGGTTCTAGTTTACATCTTTAATCCCA
		CuSNP043	Chr3	13259584	A/G	0.439218	0.32567	0.229885	TATCTATTCAAAGCAGATCAAGCAATGACA	GGGAAAGACATAGTACCTGAGGACATATAA
		CuSNP017	Chr2	421804	A/G	0.467051	0.371648	0.245211	CAGGTTCCCGCATTGTTTACTT	TGCCTTCTCCCACTTCTATTCTCT
		CuSNP062	Chr4	11695569	G/T	0.457605	0.354406	0.241379	AATGAGGTCGCTTGGAATGGAA	CAATCTTCAAGTTCAAGTTCAAGTTCTCA
		CuSNP064	Chr5	688820	C/T	0.430407	0.313462	0.234615	ATGTCACAGAAACTTGGAATAGGAGAAG	CAAAATGACAAAAACTTCTCTATCGGCTTT
		CuSNP087	Chr6	2069083	A/C	0.220901	0.126437	0.122605	TCACCTAGGACGTATCATAACGCT	GAGAGGTTAAGTGTTTGTTGTTCTTTGTT
		CuSNP234	Chr5	9946759	A/G	0.44821	0.33908	0.249042	TCAAGTTCTTACTGGTTGAACTACAATGG	GTACGCAAGGTGTCTAATTTGATGC
		CuSNP088	Chr6	2189410	G/C	0.491384	0.434363	0.274131	GCAGGGACATAAAATTGGAGAGAGT	GACTTTCTTCCCTTTTCCTCTGATTATCT
		CuSNP095	Chr7	1308674	C/T	0.445714	0.335249	0.249042	CCCATTCTCTTCATGTACTCAGACTT	CAGAATCTTTGGGTCCTCTTGACA
		CuSNP041	Chr3	11431650	A/T	0.192189	0.107692	0.107692	AGTCTTGCCTTTCGAAGGTATATCATG	TTGATCTTAGCATTGAAGCCGAGAA
		CuSNP101	Chr7	3397232	G/T	0.420612	0.300766	0.241379	TCCTTCTTGACTTGTTGGCGAT	CAGAAGACTCCCACCATATTTGAGAG
		CuSNP070	Chr5	6845099	C/T	0.451843	0.344828	0.260536	AATATAACCTGAAAAGCAAGCAAGCAAA	GTGGGCTGAATTTGTTAGAGATTTTATTGT
		CuSNP107	Chr7	6277596	C/T	0.486429	0.417625	0.283525	ACATTCAAAGTTTAGTGTCACTCACAGA	CTTCTTACACATAGCATTAAAGAAGAAGCA
		CuSNP084	Chr6	1395253	C/T	0.244112	0.142308	0.146154	AATTGAGTTACACAGGTCATCAAATTTGA	TGTACTTGAATCGTTCATGTAAAAACATGA
		CuSNP042	Chr3	12553204	C/T	0.426601	0.308429	0.256705	CTACTCTCCGCAACACCAGAAA	TATCCCAAAGTTGCTGAGATTGCA
		CuSNP089	Chr6	2397556	A/C	0.49953	0.484674	0.302682	AAAACGTTCAAAACCTAAACCAATCAACT	ATTCACAGTTTGGGAGTGGTGAT
		CuSNP254	Chr6	11842825	A/G	0.49953	0.484674	0.302682	ACCATTTTCACTGCACCTCTGTA	TTGTTCCCTTCACCAGTTAATGGTAG
		CuSNP052	Chr4	1196646	G/T	0.316274	0.196911	0.19305	ATTTCTCTAAAAGGGTGCTGGTTGT	ATTGAAGGACTGACTTCTGTTTTAGAGG
		CuSNP122	Chr1	11795831	C/T	0.49735	0.463602	0.306513	ACTTCAGGTTTCCGAACATTAAAGGT	ATTACCATTCACACATTGAATATCGATGG
		CuSNP291	Chr7	17703487	C/T	0.490488	0.431034	0.310345	CCCATCTGTTACCTCCTTTAACTCTC	CAATCCTTTCTTTGGATGTTCATCCATT
		CuSNP280	Chr7	11042802	A/G	0.108337	0.0574713	0.0689655	ACCCATGCAAATCAAAGGACCT	GGGCAAGGTATTCTATACAAAGAGTTTGTA
		CuSNP068	Chr5	4054461	A/G	0.492946	0.440613	0.314176	CATTAGCTTCAGCTGCTCCTTTG	GTGCTAAAAACTGTCACATTAAGTCCAAA
		CuSNP257	Chr6	18079846	C/T	0.450647	0.342912	0.295019	CTGAGATGAGGGATAGTCTGCAAC	CGAGTTTCAATGGATTGGAGAGGAA
		CuSNP056	Chr4	6023146	G/C	0.437875	0.323755	0.287356	TAAGAAACTTGTACACATGTCCACGTT	GTATACCTCGTTCACTTCCTTCTTAATTCT
		CuSNP266	Chr6	26767307	C/T	0.282857	0.170498	0.187739	GTGGGATTCCCTCCTTGTCTTG	CCGATTACAACATCCAGAAGGAGT
		CuSNP067	Chr5	3370321	A/G	0.456482	0.35249	0.306513	ACAGGCATTAGAGGGAGAGAGTT	TGTAAAAACGAAGGTCGAGTGAATGA
		CuSNP075	Chr5	11738074	A/G	0.468027	0.373563	0.333333	CAGAGGCATCAACCTGGAAACT	CAATCATGGCTCGACCTTCTGA
		CuSNP255	Chr6	15119337	A/T	0.496447	0.457854	0.363985	AAAAACCGCTGATTATTTCTTGGAATTCA	TTTTTATTCCTAGTCGTCTGTATTGCCT
		CuSNP277	Chr7	9153823	A/G	0.42988	0.312757	0.320988	GCTACACACCTTAATTAATTGAGCTCATTT	CAAACAAAGGTAAAGCTCTCTCTGATTTTT
		CuSNP028	Chr2	7326030	A/G	0.101525	0.0536398	0.0766284	GGACCACTTGGAGGTGGTTAAC	CACAAAAGTACAGTATCTTGAGGTAGACTT
		CuSNP130	Chr1	17508118	G/T	0.491515	0.434866	0.371648	GCAAGAAATCACATATCTAAAGCGAATGA	GAAAGATATTTCAACAGTCAACACTTTCCT
		CuSNP097	Chr7	1853515	A/G	0.307372	0.189655	0.233716	AATTGAAACCAAATCGTATGGATTGAACAA	GTTACCCGAATGGTAAAGTTGGATTTATTT
		CuSNP108	Chr7	6739101	C/T	0.495038	0.450192	0.37931	AGAGCTTTCAAAACCTAACAGCTGA	CGGAACCTCCTACAGGCTAAAAA
		CuSNP081	Chr6	419368	A/G	0.343543	0.220307	0.272031	TATCCATTGTCTGCATCTTTTTCGTGA	TTTGTCTATGGTGGCACGTCAA
		CuSNP073	Chr5	9582207	A/G	0.475309	0.388889	0.386973	TGTAGTCAAGAATCGTTTTGAACATACTGA	CGTGGACCTTGAGCTTGAGAAA
		CuSNP076	Chr5	12250172	C/T	0.493827	0.444444	0.40613	AATTAACTTTTCAGATCTTCACTCGGTCTT	TCCCGAGTGTATTATAAACTCTTGGTCA
		CuSNP094	Chr7	757272	C/T	0.437875	0.323755	0.386973	ATTTTCAAAATGAAACCGTTTAAAAGCACC	AGGATGTTCATTTGTTCACTTGTCTTAAGA
