# Supplementary material for: A new SNP genotyping technology Target SNP-seq and its application in genetic analysis of cucumber varieties
Source: Sci Rep. 2020 Mar 27;10:5623. doi: 10.1038/s41598-020-62518-6 (PMC7101363; doi:10.1038/s41598-020-62518-6)
Supplement: Supplementary file 7 — Supplementary Table S6. [file 41598_2020_62518_MOESM7_ESM.xlsx]

## Sheet: Sheet1
Table S6. Core cucumber varieties in Chinese market
Pop1A (South China type)	Pop1B (North China type)	Pop2A (European greenhousetype)	Pop2B (Xishuangbanna type)
Tang shan cui bao F1	Jin you 11hao	Zhong nong 29hao	XSBN1708
Shuo jiu	Jin za 2hao	Chun qiu wang 3hao	XSBN4-1
Cui lv	Jin yan si hao	Jing yan mi ni 4hao	XSBN20-1
Jing bai yu chao bai ye san	De rui te huang gua L14-2	Zhong nong 19hao
Jun you 66huang gua	Xin yan si hao	Deltastar
Tian jiao ba hao	Bo mei 8hao	Lv jing ling 2hao
Jun ke shi ba hao	Jin you 401hao
Jing yan han bao 5hao	Jin you 38
Cui long	Jin you 4hao
	Zhong nong 106hao
	Jin you 35hao
